# Supplementary material for: Comparison of Complete Blood Count Results Between K3-EDTA- and MgSO4-Anticoagulated Samples Using a DxH800 Analyzer
Source: J Clin Med. 2026 Jun 13;15(12):4607. doi: 10.3390/jcm15124607 (PMC13302607; doi:10.3390/jcm15124607)
Supplement: Supplementary file 1 [file jcm-15-04607-s001.zip]

Archive with 2 entries (2 files):
- JCM_S-table S1.pdf
- JCM_table S2.pdf
